# Supplementary material for: Consequences of the COVID-19 Lockdown in Germany: Effects of Changes in Daily Life on Musical Engagement and Functions of Music
Source: Int J Environ Res Public Health. 2021 Oct 5;18(19):10463. doi: 10.3390/ijerph181910463 (PMC8507817; doi:10.3390/ijerph181910463)
Supplement: Supplementary file 1 [file ijerph-18-10463-s001.zip]

Archive with 1 entries (1 files):
- ijerph-1357417-supplementary.pdf
